# Supplementary material for: CRIg on liver macrophages clears pathobionts and protects against alcoholic liver disease
Source: Nat Commun. 2021 Dec 9;12:7172. doi: 10.1038/s41467-021-27385-3 (PMC8660815; doi:10.1038/s41467-021-27385-3)
Supplement: Supplementary file 3 — Supplementary Dataset 1 [file 41467_2021_27385_MOESM3_ESM.xlsx]

## Sheet: Fig 1
Fig 1a
	Control	Early ASH	Non-severe AH	Severe AH
Control		0.0001	0.0005	0.0037	n=10
Early ASH			>0.9999	>0.9999	n=12
Non-severe AH				>0.9999	n=11
Severe AH					n=18
Fig 1d
	Control	Early ASH	Non-severe AH	Severe AH
Control		0.0289	0.0003	<0.0001	n=10
Early ASH			>0.9999	0.3707	n=12
Non-severe AH				>0.9999	n=11
Severe AH					n=18
Fig 1e
	Control	Early ASH	Non-severe AH	Severe AH
Control		0.2337	0.1037	<0.0001	n=10
Early ASH			>0.9999	0.1224	n=12
Non-severe AH				0.3858	n=11
Severe AH					n=18
Fig 1g
	Control	Alcoholic hepatitis
Control		<0.0001	n=3
Alcoholic hepatitis			n=6

## Sheet: Supp Fig 1
Supp Fig 1b
	Control	Early ASH	Non-severe AH	Severe AH
Control		0.2344	0.0036	<0.0001	n=10
Early ASH			0.8376	0.0032	n=12
Non-severe AH				0.4727	n=11
Severe AH					n=18
Supp Fig 1c
	Control	Early ASH	Non-severe AH	Severe AH
Control		0.2062	0.0018	<0.0001	n=10
Early ASH			0.6488	0.0174	n=12
Non-severe AH				>0.9999	n=11
Severe AH					n=18
Supp Fig 1d
	Control	Early ASH	Non-severe AH	Severe AH
Control		0.1255	>0.9999	>0.9999	n=10
Early ASH			0.1809	0.0089	n=12
Non-severe AH				>0.9999	n=11
Severe AH					n=18
Supp Fig 1e
	Control	LPS	E. faecalis	TNF	IL1B
Control		0.0007	0.0004	0.0004	0.0008	n=5
LPS			>0.9999	>0.9999	>0.9999	n=4
E. faecalis				>0.9999	>0.9999	n=5
TNF					>0.9999	n=5
IL1B						n=4

## Sheet: Fig 2
Fig 2a
	Control	Ethanol
Control		0.03	n=6
Ethanol			n=13
Fig 2b Control						Fig 2b Ethanol
	WT	CRIg-/-	CRIg-/-/Tlr2-/-				WT	CRIg-/-	CRIg-/-/Tlr2-/-
WT		0.9935	0.4951	n=6		WT		0.0153	0.8905	n=13
CRIg-/-			0.3853	n=8		CRIg-/-			0.049	n=11
CRIg-/-/Tlr2-/-				n=7		CRIg-/-/Tlr2-/-				n=12
Fig 2c Control						Fig 2c Ethanol
	WT	CRIg-/-	CRIg-/-/Tlr2-/-				WT	CRIg-/-	CRIg-/-/Tlr2-/-
WT		0.928	0.9145	n=6		WT		0.0491	0.9084	n=13
CRIg-/-			0.6964	n=8		CRIg-/-			0.0154	n=15
CRIg-/-/Tlr2-/-				n=7		CRIg-/-/Tlr2-/-				n=14
Fig 2e Control						Fig 2e Ethanol
	WT	CRIg-/-	CRIg-/-/Tlr2-/-				WT	CRIg-/-	CRIg-/-/Tlr2-/-
WT		0.4589	0.9347	n=6		WT		0.0005	0.998	n=13
CRIg-/-			0.2525	n=8		CRIg-/-			0.0003	n=15
CRIg-/-/Tlr2-/-				n=7		CRIg-/-/Tlr2-/-				n=14
Fig 2f Control						Fig 2f Ethanol
	WT	CRIg-/-	CRIg-/-/Tlr2-/-				WT	CRIg-/-	CRIg-/-/Tlr2-/-
WT		0.1979	0.7536	n=6		WT		0.0004	0.8191	n=13
CRIg-/-			0.0407	n=8		CRIg-/-			0.0021	n=15
CRIg-/-/Tlr2-/-				n=7		CRIg-/-/Tlr2-/-				n=14
Fig 2h Control						Fig 2h Ethanol
	WT	CRIg-/-	CRIg-/-/Tlr2-/-				WT	CRIg-/-	CRIg-/-/Tlr2-/-
WT		0.1493	0.3843	n=5		WT		0.0012	0.8984	n=10
CRIg-/-			0.7972	n=5		CRIg-/-			0.0036	n=10
CRIg-/-/Tlr2-/-				n=5		CRIg-/-/Tlr2-/-				n=10
Fig 2i Control						Fig 2i Ethanol
	WT	CRIg-/-	CRIg-/-/Tlr2-/-				WT	CRIg-/-	CRIg-/-/Tlr2-/-
WT		0.9596	>0.9999	n=6		WT		0.007	>0.9999	n=13
CRIg-/-			0.9832	n=8		CRIg-/-			0.0756	n=15
CRIg-/-/Tlr2-/-				n=7		CRIg-/-/Tlr2-/-				n=14
Fig 2j Control						Fig 2j Ethanol
	WT	CRIg-/-	CRIg-/-/Tlr2-/-				WT	CRIg-/-	CRIg-/-/Tlr2-/-
WT		0.4476	>0.9999	n=6		WT		0.0227	>0.9999	n=13
CRIg-/-			0.8875	n=8		CRIg-/-			0.0583	n=15
CRIg-/-/Tlr2-/-				n=7		CRIg-/-/Tlr2-/-				n=14

## Sheet: Supp Fig 2
Supp Fig 1b
	Control	Ethanol
Control		<0.0001	n=6
Ethanol			n=13
Supp Fig 1c Control						Supp Fig 1c Ethanol
	WT	CRIg-/-	CRIg-/-/Tlr2-/-				WT	CRIg-/-	CRIg-/-/Tlr2-/-
WT		0.4894	0.9176	n=5		WT		0.0448	0.9827	n=10
CRIg-/-			0.7433	n=7		CRIg-/-			0.0457	n=13
CRIg-/-/Tlr2-/-				n=5		CRIg-/-/Tlr2-/-				n=13
Supp Fig 1d Control						Supp Fig 1d Ethanol
	WT	CRIg-/-	CRIg-/-/Tlr2-/-				WT	CRIg-/-	CRIg-/-/Tlr2-/-
WT		0.8792	0.249	n=5		WT		0.0413	0.9218	n=13
CRIg-/-			0.406	n=7		CRIg-/-			0.0122	n=15
CRIg-/-/Tlr2-/-				n=5		CRIg-/-/Tlr2-/-				n=15
Supp Fig 1f Control						Supp Fig 1f Ethanol
Il1b						Il1b
	WT	CRIg-/-	CRIg-/-/Tlr2-/-				WT	CRIg-/-	CRIg-/-/Tlr2-/-
WT		0.3542	0.2709	n=6		WT		0.0003	0.7645	n=13
CRIg-/-			0.947	n=7		CRIg-/-			<0.0001	n=15
CRIg-/-/Tlr2-/-				n=5		CRIg-/-/Tlr2-/-				n=15
Supp Fig 1f Control						Supp Fig 1f Ethanol
Cxcl1						Cxcl1
	WT	CRIg-/-	CRIg-/-/Tlr2-/-				WT	CRIg-/-	CRIg-/-/Tlr2-/-
WT		0.1523	0.9932	n=6		WT		0.0019	0.8238	n=13
CRIg-/-			0.2155	n=7		CRIg-/-			0.0002	n=15
CRIg-/-/Tlr2-/-				n=5		CRIg-/-/Tlr2-/-				n=15
Supp Fig 1f Control						Supp Fig 1f Ethanol
Cxcl2						Cxcl2
	WT	CRIg-/-	CRIg-/-/Tlr2-/-				WT	CRIg-/-	CRIg-/-/Tlr2-/-
WT		0.0173	>0.9999	n=6		WT		0.0004	0.9882	n=13
CRIg-/-			0.0236	n=7		CRIg-/-			0.0001	n=15
CRIg-/-/Tlr2-/-				n=5		CRIg-/-/Tlr2-/-				n=15
						Supp Fig 1g Ethanol
							WT	CRIg-/-	CRIg-/-/Tlr2-/-
						WT		0.6036	0.2729	n=13
						CRIg-/-			0.8086	n=15
						CRIg-/-/Tlr2-/-				n=15
Supp Fig 1h Control						Supp Fig 1h Ethanol
Adh1						Adh1
	WT	CRIg-/-	CRIg-/-/Tlr2-/-				WT	CRIg-/-	CRIg-/-/Tlr2-/-
WT		0.9795	0.962	n=6		WT		0.1647	0.1454	n=13
CRIg-/-			0.9955	n=7		CRIg-/-			0.9974	n=15
CRIg-/-/Tlr2-/-				n=5		CRIg-/-/Tlr2-/-				n=15
Supp Fig 1h Control						Supp Fig 1h Ethanol
Cyp2e1						Cyp2e1
	WT	CRIg-/-	CRIg-/-/Tlr2-/-				WT	CRIg-/-	CRIg-/-/Tlr2-/-
WT		0.9149	0.9513	n=6		WT		0.819	0.7715	n=13
CRIg-/-			0.7702	n=7		CRIg-/-			0.3814	n=15
CRIg-/-/Tlr2-/-				n=5		CRIg-/-/Tlr2-/-				n=15

## Sheet: Fig 3
Fig 3a Control						Fig 3a Ethanol
	WT	CRIg-/-	CRIg-/-/Tlr2-/-				WT	CRIg-/-	CRIg-/-/Tlr2-/-
WT		0.0519	0.2183	n=7		WT		0.0099	0.995	n=15
CRIg-/-			0.7188	n=6		CRIg-/-			0.0103	n=14
CRIg-/-/Tlr2-/-				n=6		CRIg-/-/Tlr2-/-				n=13
Fig 3b Control						Fig 3b Ethanol
	WT	CRIg-/-	CRIg-/-/Tlr2-/-				WT	CRIg-/-	CRIg-/-/Tlr2-/-
WT		0.9088	0.6977	n=7		WT		0.0488	0.9921	n=15
CRIg-/-			0.9218	n=6		CRIg-/-			0.0453	n=14
CRIg-/-/Tlr2-/-				n=6		CRIg-/-/Tlr2-/-				n=13
Fig 3d Control						Fig 3d Ethanol
Il1b						Il1b
	WT	CRIg-/-	CRIg-/-/Tlr2-/-				WT	CRIg-/-	CRIg-/-/Tlr2-/-
WT		0.3837	0.9268	n=7		WT		0.0007	0.9734	n=15
CRIg-/-			0.2466	n=6		CRIg-/-			0.0005	n=14
CRIg-/-/Tlr2-/-				n=6		CRIg-/-/Tlr2-/-				n=13
Fig 3d Control						Fig 3d Ethanol
Cxcl1						Cxcl1
	WT	CRIg-/-	CRIg-/-/Tlr2-/-				WT	CRIg-/-	CRIg-/-/Tlr2-/-
WT		0.0252	0.8935	n=7		WT		0.0016	0.9974	n=15
CRIg-/-			0.0723	n=6		CRIg-/-			0.0028	n=14
CRIg-/-/Tlr2-/-				n=6		CRIg-/-/Tlr2-/-				n=13
Fig 3d Control						Fig 3d Ethanol
Cxcl2						Cxcl2
	WT	CRIg-/-	CRIg-/-/Tlr2-/-				WT	CRIg-/-	CRIg-/-/Tlr2-/-
WT		0.0066	0.8993	n=7		WT		0.0005	0.8813	n=15
CRIg-/-			0.0206	n=6		CRIg-/-			0.0032	n=14
CRIg-/-/Tlr2-/-				n=6		CRIg-/-/Tlr2-/-				n=13
						Fig 3e Ethanol
							WT	CRIg-/-	CRIg-/-/Tlr2-/-
						WT		0.2108	0.9917	n=15
						CRIg-/-			0.1896	n=14
						CRIg-/-/Tlr2-/-				n=13
Fig 3f Control						Fig 3f Ethanol
Adh1						Adh1
	WT	CRIg-/-	CRIg-/-/Tlr2-/-				WT	CRIg-/-	CRIg-/-/Tlr2-/-
WT		0.5946	0.6171	n=7		WT		0.9724	0.9985	n=15
CRIg-/-			0.18	n=6		CRIg-/-			0.9847	n=14
CRIg-/-/Tlr2-/-				n=6		CRIg-/-/Tlr2-/-				n=13
Fig 3f Control						Fig 3f Ethanol
Cyp2e1						Cyp2e1
	WT	CRIg-/-	CRIg-/-/Tlr2-/-				WT	CRIg-/-	CRIg-/-/Tlr2-/-
WT		0.9993	0.98	n=7		WT		0.9956	0.5456	n=15
CRIg-/-			0.9876	n=6		CRIg-/-			0.5034	n=14
CRIg-/-/Tlr2-/-				n=6		CRIg-/-/Tlr2-/-				n=13

## Sheet: Supp Fig 3
Supp Fig 3b
	Control	Ethanol
Control		0.0001	n=5
Ethanol			n=5
Supp Fig 3c Control						Supp Fig 3c Ethanol
	WT	CRIg-/-	CRIg-/-/Tlr2-/-				WT	CRIg-/-	CRIg-/-/Tlr2-/-
WT		0.2529	0.9617	n=6		WT		0.0022	0.5637	n=13
CRIg-/-			0.3468	n=8		CRIg-/-			0.0304	n=15
CRIg-/-/Tlr2-/-				n=7		CRIg-/-/Tlr2-/-				n=14
Supp Fig 3d Control						Supp Fig 3d Ethanol
	WT	CRIg-/-	CRIg-/-/Tlr2-/-				WT	CRIg-/-	CRIg-/-/Tlr2-/-
WT		0.1369	0.9248	n=6		WT		<0.0001	0.9989	n=13
CRIg-/-			0.0544	n=8		CRIg-/-			<0.0001	n=15
CRIg-/-/Tlr2-/-				n=7		CRIg-/-/Tlr2-/-				n=14
Supp Fig 3e Control						Supp Fig 3e Ethanol
	WT	CRIg-/-	CRIg-/-/Tlr2-/-				WT	CRIg-/-	CRIg-/-/Tlr2-/-
WT		0.0146	0.5211	n=6		WT		0.0036	0.7874	n=13
CRIg-/-			0.1193	n=8		CRIg-/-			0.0184	n=15
CRIg-/-/Tlr2-/-				n=7		CRIg-/-/Tlr2-/-				n=14
Supp Fig 3f Control						Supp Fig 3f Ethanol
	WT	CRIg-/-	CRIg-/-/Tlr2-/-				WT	CRIg-/-	CRIg-/-/Tlr2-/-
WT		0.0007	>0.9999	n=6		WT		0.045	0.9556	n=13
CRIg-/-			0.0004	n=8		CRIg-/-			0.0196	n=15
CRIg-/-/Tlr2-/-				n=7		CRIg-/-/Tlr2-/-				n=14
Supp Fig 3g Control						Supp Fig 3g Ethanol
	WT	CRIg-/-	CRIg-/-/Tlr2-/-				WT	CRIg-/-	CRIg-/-/Tlr2-/-
WT		>0.9999	>0.9999	n=6		WT		0.5916	>0.9999	n=13
CRIg-/-			>0.9999	n=8		CRIg-/-			0.4555	n=15
CRIg-/-/Tlr2-/-				n=7		CRIg-/-/Tlr2-/-				n=14
						Supp Fig 3h Ethanol
							WT	CRIg-/-	CRIg-/-/Tlr2-/-
						WT		0.3822	0.4858	n=13
						CRIg-/-			0.9847	n=15
						CRIg-/-/Tlr2-/-				n=14
Supp Fig 3i Control						Supp Fig 3i Ethanol
Adh1						Adh1
	WT	CRIg-/-	CRIg-/-/Tlr2-/-				WT	CRIg-/-	CRIg-/-/Tlr2-/-
WT		0.8123	0.9005	n=6		WT		0.6809	0.6929	n=13
CRIg-/-			0.9833	n=8		CRIg-/-			0.2157	n=15
CRIg-/-/Tlr2-/-				n=7		CRIg-/-/Tlr2-/-				n=14
Supp Fig 3i Control						Supp Fig 3i Ethanol
Cyp2e1						Cyp2e1
	WT	CRIg-/-	CRIg-/-/Tlr2-/-				WT	CRIg-/-	CRIg-/-/Tlr2-/-
WT		0.9612	0.5171	n=6		WT		0.9914	0.9808	n=13
CRIg-/-			0.6355	n=8		CRIg-/-			0.9444	n=15
CRIg-/-/Tlr2-/-				n=7		CRIg-/-/Tlr2-/-				n=14
Supp Fig 3i
Cyp2e1
	Control	Ethanol
Control		<0.0001	n=21
Ethanol			n=42

## Sheet: Fig 4
Fig 4a
	WT	CRIg-/-
WT		0.0286	n=4
CRIg-/-			n=4
Fig 4c					Fig 4c
Liver					Spleen
	WT	CRIg-/-				WT	CRIg-/-
WT		0.0085	n=16		WT		0.0097	n=16
CRIg-/-			n=12		CRIg-/-			n=12
Fig 4c					Fig 4c
Kidney					Lung
	WT	CRIg-/-				WT	CRIg-/-
WT		0.0303	n=16		WT		0.0451	n=16
CRIg-/-			n=12		CRIg-/-			n=12
Fig 4c
Heart
	WT	CRIg-/-
WT		0.0237	n=16
CRIg-/-			n=12
Fig 4d
	WT	CRIg-/-
WT		0.0362	n=16
CRIg-/-			n=12

## Sheet: Supp Fig 4
Supp Fig 4b
	WT	CRIg-/-	CRIg-/-/Tlr2-/-
WT		0.6827	0.8244	n=5
CRIg-/-			0.3511	n=5
CRIg-/-/Tlr2-/-				n=5
Supp Fig 4d
	WT	CRIg-/-	CRIg-/-/Tlr2-/-
WT		0.9994	0.947	n=5
CRIg-/-			0.9571	n=5
CRIg-/-/Tlr2-/-				n=5

## Sheet: Fig 5
Fig 5a					Fig 5a
Liver					Spleen
	WT	CRIg-/-				WT	CRIg-/-
WT		0.0115	n=6		WT		0.0221	n=6
CRIg-/-			n=6		CRIg-/-			n=6
Fig 5a					Fig 5a
Kidney					Lung
	WT	CRIg-/-				WT	CRIg-/-
WT		0.1352	n=6		WT		0.0501	n=6
CRIg-/-			n=6		CRIg-/-			n=6
Fig 5a
Heart
	WT	CRIg-/-
WT		0.0459	n=6
CRIg-/-			n=6
Fig 5b
	Control-Ig	CRIg-Ig
Control-Ig		0.0031	n=15
CRIg-Ig			n=16
Fig 5c
	Control-Ig	CRIg-Ig
Control-Ig		0.0116	n=16
CRIg-Ig			n=16
Fig 5e
	Control-Ig	CRIg-Ig
Control-Ig		0.0174	n=16
CRIg-Ig			n=16
Fig 5f
	Control-Ig	CRIg-Ig
Control-Ig		0.0121	n=16
CRIg-Ig			n=16
Fig 5g
	Control-Ig	CRIg-Ig
Control-Ig		0.0356	n=16
CRIg-Ig			n=16
Fig 5h
TNF
	Control-Ig	CRIg-Ig
Control-Ig		0.0055	n=14
CRIg-Ig			n=14
Fig 5h
CXCL1
	Control-Ig	CRIg-Ig
Control-Ig		0.0389	n=14
CRIg-Ig			n=14
Fig 5i
	Control-Ig	CRIg-Ig
Control-Ig		0.2292	n=16
CRIg-Ig			n=16
Fig 5j
	Control-Ig	CRIg-Ig
Control-Ig		0.2827	n=16
CRIg-Ig			n=16
Fig 5k
Adh1
	Control-Ig	CRIg-Ig
Control-Ig		0.1827	n=16
CRIg-Ig			n=16
Fig 5k
Cyp2e1
	Control-Ig	CRIg-Ig
Control-Ig		0.6297	n=16
CRIg-Ig			n=16

## Sheet: Supp Fig 5
Supp Fig 5a Control						Supp Fig 5a Ethanol
	WT	CRIg-/-	CRIg-/-/Tlr2-/-				WT	CRIg-/-	CRIg-/-/Tlr2-/-
WT		0.9527	0.7528	n=3		WT		0.0386	0.9997	n=16
CRIg-/-			0.585	n=3		CRIg-/-			0.0486	n=13
CRIg-/-/Tlr2-/-				n=3		CRIg-/-/Tlr2-/-				n=13
Supp Fig 5b Control						Supp Fig 5b Ethanol
	WT	CRIg-/-	CRIg-/-/Tlr2-/-				WT	CRIg-/-	CRIg-/-/Tlr2-/-
WT		0.8446	0.2639	n=3		WT		0.0389	0.8651	n=16
CRIg-/-			0.13	n=3		CRIg-/-			0.0159	n=13
CRIg-/-/Tlr2-/-				n=3		CRIg-/-/Tlr2-/-				n=13

[truncated: 2 more sheets: Supp Fig 6, Supp Fig 7]
