# Supplementary material for: CRIg on liver macrophages clears pathobionts and protects against alcoholic liver disease
Source: Nat Commun. 2021 Dec 9;12:7172. doi: 10.1038/s41467-021-27385-3 (PMC8660815; doi:10.1038/s41467-021-27385-3)
Supplement: Supplementary file 5 — Source Data [file 41467_2021_27385_MOESM5_ESM.zip]

Archive with 12 entries (12 files):
- Source Data for Supplementary Figure 7.xlsx
- Source Data for Figure 1.xlsx
- Source Data for Figure 2.xlsx
- Source Data for Figure 3.xlsx
- Source Data for Figure 4.xlsx
- Source Data for Figure 5.xlsx
- Source Data for Supplementary Figure 1.xlsx
- Source Data for Supplementary Figure 2.xlsx
- Source Data for Supplementary Figure 3.xlsx
- Source Data for Supplementary Figure 4.xlsx
- Source Data for Supplementary Figure 5.xlsx
- Source Data for Supplementary Figure 6.xlsx
