# Supplementary material for: CRIg on liver macrophages clears pathobionts and protects against alcoholic liver disease
Source: Nat Commun. 2021 Dec 9;12:7172. doi: 10.1038/s41467-021-27385-3 (PMC8660815; doi:10.1038/s41467-021-27385-3)
Supplement: Supplementary file 5 — Source Data [file 41467_2021_27385_MOESM5_ESM.zip › Source Data for Supplementary Figure 7.xlsx]

## Sheet: Supp Fig 7c Tnf
Control-Ig	CRIg-Ig
0.755664	0.160407
0.645082	0.304562
1.42158	0.135044
1.17767	0.241889

## Sheet: Supp Fig 7c Il1b
Control-Ig	CRIg-Ig
1.20216	0.117591
1.04688	0.366801
0.934637	0.137862
0.816323	0.25186
