# Supplementary material for: CRIg on liver macrophages clears pathobionts and protects against alcoholic liver disease
Source: Nat Commun. 2021 Dec 9;12:7172. doi: 10.1038/s41467-021-27385-3 (PMC8660815; doi:10.1038/s41467-021-27385-3)
Supplement: Supplementary file 5 — Source Data [file 41467_2021_27385_MOESM5_ESM.zip › Source Data for Figure 1.xlsx]

## Sheet: Fig 1a
Control	Early ASH	Non-severe AH	Severe AH
7.46	0.24	6.44	4.95
13.2	2.51	1.76	2.55
7.33	2.95	1.33	4.55
18.27	3.81	6.45	4.52
15.23	2.97	4.37	6.4
11.23	5.78	1.11	2.48
14.76	3.37	4.25	5.93
13.52	6.12	4.3	9.37
13.82	1.55	11.19	4.26
9.83	4.63	1.86	3.17
	3.84	3.28	1.35
	6.7		3.81
			4.04
			9.39
			15.8
			4.51
			3.92
			4.72

## Sheet: Fig 1d
Control	Early ASH	Non-severe AH	Severe AH
2.92	0.12	0.26	0.79
1.98	0.55	0.4	0.23
3.37	0.43	0.05	0.38
7.9	0.75	0.11	0.82
7.82	0.88	0.37	0.25
6.51	2.26	0.2	0.31
6.13	1.48	1.47	0.14
6.48	1.41	1.87	0.04
5.33	0.39	2.66	1.56
4.46	0.43	0.21	0.52
	0.52	0.09	0.19
	0.75		0.06
			0.26
			0
			4.79
			0.3
			0.19
			0.07

## Sheet: Fig 1e
Control	Early ASH	Non-severe AH	Severe AH
0.36	0.17	4.25	1.69
1.06	0.39	0.1	0.95
0	1.56	1.49	2.98
0.33	1.19	2.79	1.33
0.19	0.15	1.11	5.17
0.18	0.34	0.27	0.83
0.2	0.16	0.4	5.41
0.04	1	1.14	3.95
0.08	2.14	0.22	0.65
0.5	1.4	0.51	1.71
	1.36	1.96	1.37
	1.6		1.14
			1.03
			4.31
			1.19
			2.54
			1.57
			2.83

## Sheet: Fig 1g
Control	Alcoholic Hepatitis
99	21.3333
93	8
99	5.33333
	8
	13.3333
	5
