# Supplementary material for: CRIg on liver macrophages clears pathobionts and protects against alcoholic liver disease
Source: Nat Commun. 2021 Dec 9;12:7172. doi: 10.1038/s41467-021-27385-3 (PMC8660815; doi:10.1038/s41467-021-27385-3)
Supplement: Supplementary file 5 — Source Data [file 41467_2021_27385_MOESM5_ESM.zip › Source Data for Figure 2.xlsx]

## Sheet: Fig 2a
Control	Ethanol
0.763008	0.036676
0.687976	0.051277
0.452358	0.273112
1.03582	0.117269
0.914555	0.057473
2.14629	0.192033
	0.118265
	0.089161
	0.846168
	0.198485
	0.350009
	0.957226
	0.344939

## Sheet: Fig 2b
Control				Ethanol
WT	CRIg-/-	CRIg-/-/Tlr2-/-		WT	CRIg-/-	CRIg-/-/Tlr2-/-
48.152	41.215	20.407		54.765	306.733	85.636
35.512	45.126	23.569		77.198	207.718	65.539
30.171	31.245	25.914		79.672	122.838	106.106
29.105	33.579	28.682		81.086	99.268	132.591
25.349	23.289	42.314		68.32	225.977	72.349
35.326	35.253	35.852		29.9094	96.914	56.322
	37.721	27.138		158.367	88.999	54.31
	27.592			138.886	224.446	146.172
				150.663	78.651	136.897
				119.988	74.267	108.212
				86.233	157.988	67.107
				30.684		144.082
				69.291

## Sheet: Fig 2c
Control				Ethanol
WT	CRIg-/-	CRIg-/-/Tlr2-/-		WT	CRIg-/-	CRIg-/-/Tlr2-/-
34.9	20.45	11.3		41.85	28.7	28.65
20.25	29.85	25.05		28.6	24.9	39.4
30.95	17.1	28.4		38.35	49.55	28.7
29	30.9	23.25		35.65	44.45	27
17.15	18.15	23.95		32.4	61.8	17.5
18.85	35.65	30.95		41.1	35.9	31.8
	29.45	22.65		26.05	39.65	29.45
	30.8			37.8	25.8	24.9
				31.2	23.2	46.95
				33.1	40.35	36.05
				28.1	33.8	27.75
				23.3	51.2	28.2
				23.85	52.55	33.15
					53.35	34.3
					44

## Sheet: Fig 2e
Control				Ethanol
WT	CRIg-/-	CRIg-/-/Tlr2-/-		WT	CRIg-/-	CRIg-/-/Tlr2-/-
0.557729	1.07114	0.679075		2.01927	5.33141	1.0816
1.38912	1.54829	0.567302		1.17141	1.47852	1.10104
1.37943	1.17859	0.935314		0.826357	1.15856	1.10829
0.472212	1.90404	1.1413		0.974394	1.46486	0.808322
0.454447	1.43396	0.587797		0.811613	3.11606	0.276629
1.74707	0.870153	1.4421		1.49145	3.48209	1.906
	0.921234	1.08007		1.1064	7.18051	0.913553
	1.25463			1.38515	1.25016	1.33241
				1.63032	1.6743	1.80576
				0.495927	4.09508	0.824321
				1.73705	5.69041	0.769516
				2.07746	5.39477	3.63978
				0.900709	2.12908	1.01432
					3.7306	0.800996
					9.8545

## Sheet: Fig 2f
Control				Ethanol
WT	CRIg-/-	CRIg-/-/Tlr2-/-		WT	CRIg-/-	CRIg-/-/Tlr2-/-
0.297996	1.05815	0.415218		0.383707	3.49899	0.335435
0.99604	1.69595	1.52243		0.473395	4.30419	0.849667
1.20742	1.48009	1.02614		1.69276	0.844215	0.81717
1.43783	0.979526	0.5228		0.610497	1.18994	0.463485
0.754314	1.64696	0.423024		0.6804	1.35463	1.58323
1.3064	0.457181	1.03749		0.184308	3.20011	0.553141
	2.47352	0.466381		0.640229	0.974861	0.295178
	2.59352			0.230225	0.739918	0.949622
				1.28616	0.909869	1.07689
				1.11323	2.63041	1.52279
				1.23591	5.83917	0.951578
				0.864657	2.62211	2.81821
				0.78247	3.73807	1.78588
					6.33763	0.80247
					1.78573

## Sheet: Fig 2h
Control				Ethanol
WT	CRIg-/-	CRIg-/-/Tlr2-/-		WT	CRIg-/-	CRIg-/-/Tlr2-/-
0.4167	0.4717	0.41		0.91075	1.11833	1.0725
0.686875	0.4262	0.2164		0.292	1.27667	0.2795
0.608375	0.34225	0.6167		0.39675	0.86	0.3165
0.62055	0.3454	0.3735		0.43925	0.742	0.401
0.65375	0.492313	0.75225		0.6595	2.09633	0.461
				0.762	1.47433	0.451
				0.5795	1.1992	1.0825
				1.14715	1.27167	1.2575
				0.3485	2.57933	0.9075
				0.2685	0.912	0.4225

## Sheet: Fig 2i
Control				Ethanol
WT	CRIg-/-	CRIg-/-/Tlr2-/-		WT	CRIg-/-	CRIg-/-/Tlr2-/-
1.60152	0.938296	5.53971		2.22336	5.65546	7.39653
1.43015	3.29071	0.057777		3.33366	17.7496	27.7013
0.516992	0.699116	0.832232		3.16535	21.2284	22.513
0.378157	0.238433	0.582211		10.072	5.0254	22.5587
0.516493	1.90051	3.46831		19.6738	26.4998	2.04358
1.55669	3.57166	0.445896		0.345773	4.33241	15.5289
	1.93306	0.448603		17.2894	11.6263	3.47278
	0.655025			8.85955	5.926	8.09151
				0.676636	88.6244	63.4083
				0.37813	87.5976	8.99986
				1.5609	8.33962	2.51734
				0.274863	7.366	12.4288
				0.354223	23.0784	2.465
					3.43391	2.96711
					11.0038

## Sheet: Fig 2j
Control				Ethanol
WT	CRIg-/-	CRIg-/-/Tlr2-/-		WT	CRIg-/-	CRIg-/-/Tlr2-/-
1.812	0.824919	0.408803		5.57208	2.01286	3.18953
1.25956	0.363815	0.642523		3.99352	2.46515	1.66566
0.706179	0.836636	1.31209		3.75164	1.66043	3.15122
0.801594	0.826253	0.447595		3.91467	1.66967	0.6807
0.430899	0.383827	0.968282		3.43228	2.41352	1.69277
0.989775	0.596011	0.827355		2.39817	1.7687	2.81121
	0.694401	1.23678		2.04685	1.5496	1.01726
	0.810939			7.52722	1.93996	0.986652
				3.35791	2.36301	2.32277
				2.14856	2.82274	3.13447
				6.22265	2.55412	1.44687
				1.1184	3.16605	2.73451
				1.05092	0.399653	2.62609
					1.04173	1.19979
					0.688154
