# Supplementary material for: CRIg on liver macrophages clears pathobionts and protects against alcoholic liver disease
Source: Nat Commun. 2021 Dec 9;12:7172. doi: 10.1038/s41467-021-27385-3 (PMC8660815; doi:10.1038/s41467-021-27385-3)
Supplement: Supplementary file 5 — Source Data [file 41467_2021_27385_MOESM5_ESM.zip › Source Data for Figure 3.xlsx]

## Sheet: Fig 3a
Control				Ethanol
WT	CRIg-/-	CRIg-/-/Tlr2-/-		WT	CRIg-/-	CRIg-/-/Tlr2-/-
22.227	73.731	29.586		95.147	301.592	85.909
31.909	72.253	62.067		255.516	174.662	200.338
46.5	86.309	86.22		121.258	349.513	235.261
14.755	38.759	30.318		120.918	257.517	170.599
45.959	36.179	52.197		241.633	112.421	190.087
28.145	40.921	36.855		74.759	296.434	135.504
29.386				114.802	76.106	81.174
				238.627	213.099	142.134
				80.645	339.405	120.984
				265.032	300.741	112.452
				182.448	334.241	136.823
				122.469	210.613	191.215
				208.019	198.523	221.266
				108.495	172.764
				143.261

## Sheet: Fig 3b
Control				Ethanol
WT	CRIg-/-	CRIg-/-/Tlr2-/-		WT	CRIg-/-	CRIg-/-/Tlr2-/-
3.35	4.65	7.65		17.9	40.25	13.15
5.3	5.55	8.2		9.75	15.4	23.35
8.45	6.35	12.3		21.3	36.3	12.35
4.7	5.85	5		12.25	33.75	16.35
4.2	14.3	11.1		14.35	17.75	5.6
18.75	15.1	13.65		16.75	25.35	12.7
8.25				22.3	33.4	16.8
				18.55	16.5	31.8
				18.05	35.15	16.9
				21.85	14.45	26.2
				3.8	14.5	10.75
				22.75	19.85	24
				20.3	22.25	17.2
				24.4	19.65
				22.9

## Sheet: Fig 3d Il1b
Control				Ethanol
WT	CRIg-/-	CRIg-/-/Tlr2-/-		WT	CRIg-/-	CRIg-/-/Tlr2-/-
0.938593	1.66472	0.828841		1.03644	0.83733	2.00648
1.33856	0.941623	1.08767		1.11722	4.98343	0.756495
1.32767	1.2569	1.49098		0.583227	4.19809	2.43453
0.830263	1.00459	1.33224		1.54483	2.6174	1.71376
1.05014	2.36636	0.398963		0.684882	3.89264	1.40638
0.77834	0.82015	0.299645		1.81724	1.18902	0.658837
0.736432				1.88818	1.7127	1.33532
				1.94828	1.49558	0.404346
				0.704666	1.87532	0.687331
				0.731795	4.88962	0.727576
				1.49165	1.09332	1.22448
				2.50023	3.30952	1.21745
				1.71773	4.92068	1.46352
				0.963089	2.51861
				1.03192

## Sheet: Fig 3d Cxcl1
Control				Ethanol
WT	CRIg-/-	CRIg-/-/Tlr2-/-		WT	CRIg-/-	CRIg-/-/Tlr2-/-
0.779749	2.63316	0.877875		1.73839	1.29422	2.4926
1.22076	1.93216	0.843112		1.50481	9.63673	0.492118
0.503212	0.942455	1.52174		1.77169	1.73187	1.8169
1.51976	1.80147	0.803096		0.195524	3.94334	1.60776
0.922941	1.26034	1.63165		0.574569	1.99493	1.4792
0.772247	1.75462	0.992004		3.54174	3.2226	2.77296
1.28133				4.80555	7.33122	1.30571
				0.725948	9.65742	1.85654
				0.632953	8.33908	1.90543
				2.8713	3.70897	1.98318
				0.958973	1.55335	1.61178
				1.58263	1.60292	2.30131
				0.988808	2.02707	1.34164
				1.37643	8.82044
				2.41995

## Sheet: Fig 3d Cxcl2
Control				Ethanol
WT	CRIg-/-	CRIg-/-/Tlr2-/-		WT	CRIg-/-	CRIg-/-/Tlr2-/-
1.26331	3.47288	0.870894		2.4997	9.64679	2.34897
1.13073	1.52579	0.897702		1.53504	8.88842	2.70521
1.23548	2.2216	1.70218		0.666239	4.57286	0.728567
0.751584	1.24623	1.38455		1.17132	4.98661	2.21983
0.578419	1.53101	1.01068		0.331457	3.04477	2.76702
1.23543	3.68663	1.07835		4.88739	3.42285	1.14685
0.805045				1.67374	1.42001	3.8379
				1.3793	2.74475	0.292612
				1.51309	8.90646	0.825576
				3.44873	3.09614	2.10991
				1.01823	3.46473	2.97486
				1.23383	1.17696	1.97524
				1.51138	4.80149	2.00291
				0.697811	2.4628
				1.36398

## Sheet: Fig 3e
				Ethanol
				WT	CRIg-/-	CRIg-/-/Tlr2-/-
				443.792	493.64	442.594
				420.803	538.282	649.126
				509.074	490.922	212.751
				517.228	538.052	488.066
				686.904	780.149	539.341
				325.761	332.764	618.167
				580.344	556.019	428.082
				673.221	489.494	636.457
				365.151	789.686	228.415
				422.738	659.815	546.114
				586.287	367.5	721.41
				422.185	911.449	460.516
				532.892	755.364	339.951
				367.5	498.431
				530.358

## Sheet: Fig 3f Adh1
Control				Ethanol
WT	CRIg-/-	CRIg-/-/Tlr2-/-		WT	CRIg-/-	CRIg-/-/Tlr2-/-
0.438093	0.950075	1.10725		1.31686	0.814619	1.63884
0.837752	0.916144	0.961486		1.18903	0.85235	1.88789
0.625994	1.164	0.678887		0.921749	0.687018	1.0325
1.27748	1.07215	0.701424		0.790089	0.796422	0.547515
1.64989	1.21585	0.819542		1.02832	1.38979	0.406973
1.05943	1.70989	0.74193		0.385384	0.407912	0.397392
1.11135				1.28002	0.706714	1.47759
				0.838776	1.51103	0.684231
				1.0771	0.498595	0.507741
				0.626976	1.03725	0.66919
				0.877323	0.877332	0.627943
				0.842989	0.741483	0.728571
				0.833098	0.63218	0.816319
				0.725447	1.02483
				0.551695

## Sheet: Fig 3f Cyp2e1
Control				Ethanol
WT	CRIg-/-	CRIg-/-/Tlr2-/-		WT	CRIg-/-	CRIg-/-/Tlr2-/-
0.866001	1.44447	0.605339		0.742787	1.21052	0.680635
1.09106	0.512868	0.777599		1.65663	1.27682	1.21628
1.01054	1.1751	0.919058		0.657855	0.591447	0.852653
1.09923	0.898251	1.65353		1.44823	1.19674	1.90988
1.30895	0.989794	1.19851		0.546007	0.593073	1.00274
0.835617	1.01394	1.03213		1.04243	1.8944	1.17414
0.788604				0.484905	0.833913	0.711754
				1.19472	0.960611	0.961682
				0.600211	1.45976	1.42508
				1.47354	0.71005	1.60312
				0.669176	0.769292	1.67172
				1.39263	0.867308	1.20763
				1.69854	1.06919	1.50904
				1.30009	1.33266
				1.10904
