# Supplementary material for: CRIg on liver macrophages clears pathobionts and protects against alcoholic liver disease
Source: Nat Commun. 2021 Dec 9;12:7172. doi: 10.1038/s41467-021-27385-3 (PMC8660815; doi:10.1038/s41467-021-27385-3)
Supplement: Supplementary file 5 — Source Data [file 41467_2021_27385_MOESM5_ESM.zip › Source Data for Figure 4.xlsx]

## Sheet: Fig 4a
WT	CRIg-/-
0.971053	0.352632
1.17895	0.414474
1.11579	0.423684
0.736842	0.365789

## Sheet: Fig 4c
Liver			Spleen			Kidney			Lung			Heart
WT	CRIg-/-		WT	CRIg-/-		WT	CRIg-/-		WT	CRIg-/-		WT	CRIg-/-
16277.8	7142.86		1333.33	2142.86		166.667	350		250	833.333		71.4286	1153.85
10480	9500		1166.67	1333.33		461.538	400		428.571	600		153.846	142.857
16882.3	9750		1142.86	1300		181.818	117.647		333.333	833.333		181.818	1181.82
11571.4	9473.68		727.273	1375		538.462	166.667		625	875		230.769	214.286
13000	5142.86		1200	2500		555.556	583.333		833.333	800		250	125
7266.67	5909.09		750	1500		571.429	642.857		600	600		214.286	1166.67
12437.5	9176.47		1750	2000		133.333	470.588		666.667	500		166.667	166.667
5857.14	4571.43		1000	1666.67		166.667	692.308		941.177	777.778		153.846	833.333
6052.63	7625		875	1250		55.5556	684.211		454.545	625		312.5	166.667
13750	7277.78		1666.67	2125		125	571.429		833.333	777.778		166.667	153.846
12357.1	9117.65		1444.44	800		352.941	600		600	1000		307.692	1307.69
10666.7	3705.88		1333.33	1500		150	214.286		384.615	500		153.846	583.333
5312.5			1666.67			187.5			857.143			384.615
9190.48			1000			266.667			666.667			384.615
6047.62			833.333			250			500			235.294
11000			500			437.5			272.727			222.222

## Sheet: Fig 4d
WT	CRIg-/-
0.545535	0.720443
1.12583	0.752348
1.28815	0.772841
1.35478	0.90368
0.571165	0.757275
0.955085	1.02096
1.30961	1.03675
1.10902	0.613912
0.898216	0.762963
1.12264	0.943141
0.841623	0.834902
1.0456	0.785706
0.842195
0.525861
1.14784
1.31685
