# Supplementary material for: CRIg on liver macrophages clears pathobionts and protects against alcoholic liver disease
Source: Nat Commun. 2021 Dec 9;12:7172. doi: 10.1038/s41467-021-27385-3 (PMC8660815; doi:10.1038/s41467-021-27385-3)
Supplement: Supplementary file 5 — Source Data [file 41467_2021_27385_MOESM5_ESM.zip › Source Data for Figure 5.xlsx]

## Sheet: Fig 5a
Liver			Spleen			Kidney			Lung			Heart
Control-Ig	CRIg-Ig		Control-Ig	CRIg-Ig		Control-Ig	CRIg-Ig		Control-Ig	CRIg-Ig		Control-Ig	CRIg-Ig
16882.4	6947.37		375	800		500	307.692		333.333	500		125	500
19866.7	4318.18		363.636	750		285.714	727.273		500	666.667		214.286	444.444
10777.8	5722.22		300	1222.22		307.692	187.5		833.333	800		71.4286	222.222
18785.7	10352.9		700	500		133.333	615.385		428.571	857.143		166.667	181.818
9882.35	9550		444.444	636.364		294.118	642.857		800	1142.86		333.333	692.308
13687.5	12750		545.455	777.778		545.455	666.667		250	1000		363.636	700

## Sheet: Fig 5b
Control-Ig	CRIg-Ig
337.799	114.965
129.46	85.005
169.56	87.394
72.103	63.954
178.332	76.097
217.064	88.793
158.863	154.698
178.294	153.397
96.183	62.509
200.983	61.084
148.403	127.977
182.037	124.101
255.442	69.635
104.482	160.924
123.757	81.862
	162.535

## Sheet: Fig 5c
Control-Ig	CRIg-Ig
27.2	19.25
19	29.3
38.5	32.7
21.65	29.8
34.25	37.45
30.7	22.45
32.35	16.85
24	22.6
31.1	12.1
21	11.3
30.6	10.85
27.55	10.65
39.7	9.4
28.5	29.35
25.4	23.15
24.75	23.3

## Sheet: Fig 5e
Control-Ig	CRIg-Ig
1.60568	0.308358
3.51738	0.622703
1.35338	0.489743
0.868472	0.265325
1.49144	0.300148
0.300736	0.388453
2.49325	0.537071
0.887456	0.342755
0.525574	0.522289
0.265236	0.260328
0.838378	0.349463
0.500273	0.139668
0.351666	0.665757
0.326085	0.202904
0.259079	0.387452
0.415914	0.340138

## Sheet: Fig 5f
Control-Ig	CRIg-Ig
1.13703	0.043619
1.60179	0.22898
0.148283	0.474076
2.76647	0.059297
0.183248	0.16922
0.796187	0.060554
1.27551	0.061064
1.70544	0.084264
0.066247	1.70957
0.136505	1.00874
1.79622	0.050113
1.98036	0.274884
0.044487	0.068165
0.278967	0.144299
0.13282	0.529063
1.95043	0.166328

## Sheet: Fig 5g
Control-Ig	CRIg-Ig
2.93393	0.18287
2.29185	0.54414
0.416001	1.08097
0.317084	0.12505
0.777984	0.440859
0.511097	0.230381
0.385354	0.043354
0.29267	0.602287
0.245335	0.834526
1.90699	0.066131
0.577466	0.060338
0.35629	0.060136
3.30522	0.227954
0.383325	0.897534
0.849616	0.41988
0.449781	0.513889

## Sheet: Fig 5h TNF
Control-Ig	CRIg-Ig
3.62075	5.89574
3.05217	2.34651
2.71903	1.25962
6.88121	1.11608
3.92033	5.61101
8.00314	2.40867
9.25704	1.19442
2.64846	1.50676
6.09598	1.54137
3.37821	3.60587
4.92032	1.49161
5.14438	3.3271
2.27144	1.77676
3.63138	2.06956

## Sheet: Fig 5h CXCL1
Control-Ig	CRIg-Ig
38.4314	36.2407
51.9299	41.5264
30.6791	18.1257
66.0248	103.777
41.8979	24.1882
143.498	109.948
119.589	109.159
188.526	28.6942
41.7047	55.9233
114.785	64.7
78.4733	44.1104
68.5604	67.0674
217.228	39.5123
152.585	50.7347

## Sheet: Fig 5i
Control-Ig	CRIg-Ig
0.634375	0.522609
1.97097	0.878305
1.33838	1.11637
1.03279	0.86776
1.43637	0.725431
0.55915	0.934861
0.539557	0.789409
1.85057	0.39793
0.891526	0.770406
0.693304	0.855271
1.1918	0.948332
0.560754	0.852248
0.71692	0.936323
0.918736	0.561876
1.09108	1.52375
0.573721	0.735867

## Sheet: Fig 5j
Control-Ig	CRIg-Ig
459.73	438.45
385.47	323.32
409.01	342.85
270.06	471.8
307.89	109.28
315.12	145.49
516.49	318.67
512.94	349.72
581.27	587.85
377.36	341.75
351.05	179.21
489.4	382.2
464.25	524.6
409.61	532.52
249.15	284.39
551.73	546.11

[truncated: 2 more sheets: Fig 5k Adh1, Fig 5k Cyp2e1]
