# Supplementary material for: CRIg on liver macrophages clears pathobionts and protects against alcoholic liver disease
Source: Nat Commun. 2021 Dec 9;12:7172. doi: 10.1038/s41467-021-27385-3 (PMC8660815; doi:10.1038/s41467-021-27385-3)
Supplement: Supplementary file 5 — Source Data [file 41467_2021_27385_MOESM5_ESM.zip › Source Data for Supplementary Figure 1.xlsx]

## Sheet: Supp Fig 1b
Control	Early ASH	Non-severe AH	Severe AH
13.51	1.32	0.6	0.61
11.38	2.62	2.94	0.09
11.11	2.58	0.82	0.35
35.04	5.97	0.3	0.96
30.96	8.93	0.78	0.27
21.41	12	1.93	0.52
22.32	7.42	4.73	0.18
18.13	8.3	4.5	0.02
15.78	2.05	12.93	2.3
22.86	5.16	0.81	1.35
	3.09	1.12	0
	5.21		0.02
			0.35
			0.52
			23.99
			0.65
			0.73
			0.36

## Sheet: Supp Fig 1c
Control	Early ASH	Non-severe AH	Severe AH
19.77	3.14	1.03	1.82
25.61	7.71	6.51	1.8
20.38	8.49	0.59	1.57
48.68	9.03	0.45	6.12
47.21	14.09	4.01	0.76
30.61	20.69	3.12	2.77
44.52	14.36	11.86	1.82
33.88	14.74	14.91	0.69
32.47	7.41	37.19	7.81
22.59	9.88	3.45	3.92
	6.3	1.31	0.35
	11.89		0.28
			0.88
			1.08
			46.8
			1.27
			2.44
			0.88

## Sheet: Supp Fig 1d
Control	Early ASH	Non-severe AH	Severe AH
8	4.09	17.56	7.54
13.3	7.76	3.66	6.99
7.82	3.73	7.56	12.68
10.12	6.02	9.38	6.74
7.03	3.92	10.08	11.39
5.22	5.59	4.8	3.58
7.17	2.63	9.16	13.01
12.2	8.71	11.24	18.36
7.41	3.6	5.74	8.69
9.81	2.72	5.58	6.58
	5.47	13.47	17.1
	12.61		9.7
			9.85
			13.88
			4.22
			10.18
			7.38
			16.22

## Sheet: Supp Fig 1e
Control	LPS	E. faecalis	TNF	IL1B
1.76291	0.080183	0.025242	0.050792	0.0402972
0.695535	0.0368823	0.099078	0.068263	0.0483556
1.48773	0.0363781	0.085365	0.054456	0.0869955
0.668967	0.0424198	0.017356	0.102323	0.0599799
0.384859		0.018926	0.048029
