# Supplementary material for: CRIg on liver macrophages clears pathobionts and protects against alcoholic liver disease
Source: Nat Commun. 2021 Dec 9;12:7172. doi: 10.1038/s41467-021-27385-3 (PMC8660815; doi:10.1038/s41467-021-27385-3)
Supplement: Supplementary file 5 — Source Data [file 41467_2021_27385_MOESM5_ESM.zip › Source Data for Supplementary Figure 2.xlsx]

## Sheet: Supp Fig 2a
Blood	Liver	Spleen	Kidney	Lung	Heart	Jejunum	Ileum	Colon
1.14327	12973.7	43.7755	7.42372	19.2131	159.491	0.816071	9.15025	49.6842
1.54585	8444.29	99.4015	1.10926	57.2904	206.507	2.96017	4.60732	157.845
1.09596	9694.11	66.228	8.03983	62.8768	432.831	0.750166	23.9819	106.396
0.729677	16962.6	46.0863	0.53742	69.7985	808.755	1.18694	5.11908	140.316
0.485244	10387	32.1225	4.44438	56.5702	522.617	3.01623	8.78409	60.0177

## Sheet: Supp Fig 2b
Control	Ethanol
0.894838	0.410809
1.2121	0.482898
0.856475	0.209712
1.07148	0.595583
1.04367	0.813679
0.921435	0.595979
	0.375875
	1.03794
	0.150831
	0.398321
	0.597351
	0.348538
	0.786898

## Sheet: Supp Fig 2c
Control				Ethanol
WT	CRIg-/-	CRIg-/-/Tlr2-/-		WT	CRIg-/-	CRIg-/-/Tlr2-/-
6.357	19.645	32.566		96.128	91.447	90.544
24.24	19.489	25.21		62.787	122.069	80.197
25.194	15.356	21.264		79.922	136.649	103.293
34.193	10.475	35.665		73.121	235.438	105.843
29.902	56.9	27.411		71.063	148.758	94.192
	61.966			213.438	114.13	112.385
	69.073			135.504	292.288	82.939
				80.513	113.095	72.47
				103.387	129.273	44.708
				81.726	222.06	170.649
					91.763	112.388
					142.082	197.993
					139.493	77.743

## Sheet: Supp Fig 2d
Control				Ethanol
WT	CRIg-/-	CRIg-/-/Tlr2-/-		WT	CRIg-/-	CRIg-/-/Tlr2-/-
16.8	19.25	12.1		20.65	22.7	17.1
15.45	12.25	6.15		24.25	45.15	15.6
16.1	12.5	8		26.4	21.35	21
13.8	9.7	3.3		11.75	23.9	21.2
7.65	6.85	17.05		19.2	33.55	21.35
	12.3			22	24	23.6
	16.15			24.6	49.3	16.25
				12.9	28.6	9.35
				24.5	20.65	21.05
				28.15	19.25	25.65
				21.8	22.65	26.6
				23.65	23.6	29.6
				17.3	24.1	21.7
					23.65	25.65
					38.7	8.6

## Sheet: Supp Fig 2f Il1b
Control				Ethanol
WT	CRIg-/-	CRIg-/-/Tlr2-/-		WT	CRIg-/-	CRIg-/-/Tlr2-/-
0.795127	1.11936	0.939009		4.78701	1.9768	1.16563
0.725178	0.608449	1.84932		3.93519	6.61577	1.3638
1.01895	1.0973	1.56768		1.63594	7.82541	1.89816
1.09172	2.0942	2.67531		2.16698	6.01539	3.69739
1.07892	2.96666	1.04306		5.90453	4.56941	1.95243
1.29011	1.5043			4.43243	7.47071	3.83872
	1.10126			1.93127	8.65138	2.18565
				5.65391	10.1596	1.61168
				1.11731	16.3886	1.84266
				1.81165	16.3361	1.99995
				2.47991	5.04279	4.1766
				2.86986	9.0936	3.46618
				2.18979	5.27916	2.45315
					6.38517	3.47137
					2.10458	1.23561

## Sheet: Supp Fig 2f Cxcl1
Control				Ethanol
WT	CRIg-/-	CRIg-/-/Tlr2-/-		WT	CRIg-/-	CRIg-/-/Tlr2-/-
1.32971	0.678648	0.866783		2.02879	14.5715	2.89036
0.552328	0.292766	1.14317		3.05881	5.99711	3.03428
0.972098	1.51563	1.08708		2.79748	8.14093	4.12159
1.2383	2.28043	1.28092		13.9241	13.2296	2.95282
0.558064	2.12051	0.848465		2.73788	20.8486	4.72306
1.3495	2.08648			3.99923	21.8937	1.15018
	3.18786			4.34582	11.217	1.79961
				12.3593	5.79924	8.54563
				2.77755	13.3878	0.627259
				2.9393	10.5027	5.5675
				1.84125	11.9514	0.967686
				2.54611	13.8189	0.661585
				3.30825	4.98714	7.28493
					2.52357	1.88207
					1.29523	6.53856

## Sheet: Supp Fig 2f Cxcl2
Control				Ethanol
WT	CRIg-/-	CRIg-/-/Tlr2-/-		WT	CRIg-/-	CRIg-/-/Tlr2-/-
0.995582	2.64877	0.518172		3.20725	3.5838	4.8319
1.61201	1.55351	0.579757		2.49852	5.78205	4.91738
1.31355	3.35738	1.89862		3.78532	6.11627	1.24601
0.767258	1.67271	1.56318		1.51475	11.8617	6.44935
0.757329	2.45144	0.439834		2.71192	1.25743	0.955785
0.554267	0.871838			2.375	12.7925	3.11663
	3.10389			1.61713	4.49498	0.228457
				6.09397	4.04941	1.78672
				4.40022	13.0615	1.54011
				1.86374	8.9397	3.81248
				2.10691	9.93892	0.0842
				2.60604	9.44502	4.41915
				4.54852	4.04638	1.60791
					17.0203	1.90192
					5.00168	5.98224

## Sheet: Supp Fig 2g
				Ethanol
				WT	CRIg-/-	CRIg-/-/Tlr2-/-
				250.529	413.294	357.227
				452.361	354.278	322.582
				404.725	253.109	259.927
				426.101	353.541	358.701
				543.58	255.182	245.185
				434.486	360.037	293.236
				383.625	168.847	520.407
				677.736	449.643	416.335
				726.754	385.422	712.565
				549.339	520.867	349.533
				319.634	463.556	353.679
				461.161	716.02	547.957
				321.2	594.165	149.543
					320.693	497.925
					485.025	227.632

## Sheet: Supp Fig 2h Adh1
Control				Ethanol
WT	CRIg-/-	CRIg-/-/Tlr2-/-		WT	CRIg-/-	CRIg-/-/Tlr2-/-
1.15658	1.70656	0.418778		1.06249	1.29729	1.03277
0.83308	0.560304	1.95967		1.77796	1.21431	1.83091
0.653538	0.654738	0.850315		1.68339	0.518109	1.58073
1.34031	0.723709	0.599972		0.70384	1.0611	1.04765
0.810838	1.02128	0.829164		0.512448	1.33728	0.94708
1.20565	1.13389			1.0898	1.36941	1.44734
	0.878018			1.87494	1.99139	1.83877
				1.80362	0.771443	0.42214
				0.61197	0.899324	1.04394
				1.94545	1.13496	0.464361
				1.55023	0.855083	1.09168
				1.03838	0.627665	0.314481
				2.1034	1.01439	0.953431
					0.732777	0.503025
					0.66527	0.792814

## Sheet: Supp Fig 2h Cyp2e1
Control				Ethanol
WT	CRIg-/-	CRIg-/-/Tlr2-/-		WT	CRIg-/-	CRIg-/-/Tlr2-/-
0.991211	0.807289	0.857379		1.90973	1.64901	1.45474
0.323804	0.740448	1.61423		1.96332	1.55456	1.25049
0.948379	0.81563	0.817231		0.596197	1.21595	1.56367
1.58438	0.993807	0.669235		0.606078	0.576044	1.60391
0.957108	1.44023	0.683545		1.02606	0.615941	0.543
1.19512	1.06115			1.60802	0.645704	1.38612
	1.75736			0.539337	0.55396	0.51415
				0.503045	1.18301	0.507718
				0.468802	1.83292	0.434968
				1.42653	1.69661	0.918185
				0.950101	0.69436	0.398686
				0.498616	1.42683	0.40244
				1.47328	1.10872	1.15361
					1.84985	0.405173
					0.78939	1.13915
