# Supplementary material for: CRIg on liver macrophages clears pathobionts and protects against alcoholic liver disease
Source: Nat Commun. 2021 Dec 9;12:7172. doi: 10.1038/s41467-021-27385-3 (PMC8660815; doi:10.1038/s41467-021-27385-3)
Supplement: Supplementary file 5 — Source Data [file 41467_2021_27385_MOESM5_ESM.zip › Source Data for Supplementary Figure 3.xlsx]

## Sheet: Supp Fig 3b
Control	Ethanol
88.177	37.4048
63.8245	42.1685
73.4539	31.1071
84.0606	30.2734
80.0318	34.0001

## Sheet: Supp Fig 3c
Control				Ethanol
WT	CRIg-/-	CRIg-/-/Tlr2-/-		WT	CRIg-/-	CRIg-/-/Tlr2-/-
0.609775	0.768946	1.18396		1.32188	3.18642	2.49508
0.516752	2.68198	0.890185		3.35948	2.17285	0.855224
0.871717	2.61689	0.850533		2.42405	3.21598	3.60084
1.86664	0.647938	0.473626		1.1789	4.85324	2.15028
0.789061	1.44046	1.94368		2.99419	3.09672	1.5194
1.34605	1.29374	0.829458		3.27923	2.41506	2.35725
	1.51518	1.46161		5.20522	2.93985	5.39478
	1.37033			1.87279	2.75633	8.7519
				2.12276	4.05662	3.58325
				2.46552	8.25883	2.28641
				0.982527	7.58697	3.25054
				1.36603	7.8649	2.21898
				1.96853	7.04195	2.44938
					8.27863	2.92891
					8.42036

## Sheet: Supp Fig 3d
Control				Ethanol
WT	CRIg-/-	CRIg-/-/Tlr2-/-		WT	CRIg-/-	CRIg-/-/Tlr2-/-
1.33439	2.01111	0.960213		3.36311	7.63625	1.08886
0.903207	1.91902	1.33617		3.87059	8.23893	2.49909
1.26348	3.25411	0.897603		2.51234	5.09064	0.737735
0.594521	0.727874	1.23078		3.55962	7.32498	0.872718
0.622269	0.786409	0.255202		0.355613	3.93256	0.833884
1.28213	1.42064	0.773208		3.16907	8.61388	3.74311
	1.24493	0.702841		4.7044	7.05598	4.67147
	1.63699			1.8257	1.20791	1.23561
				2.12207	7.13272	5.06614
				0.691601	1.20654	4.03507
				1.01543	6.33106	1.20256
				1.63451	9.22168	1.46777
				0.667175	9.80534	2.10431
					6.50436	1.72382
					8.55379

## Sheet: Supp Fig 3e
Control				Ethanol
WT	CRIg-/-	CRIg-/-/Tlr2-/-		WT	CRIg-/-	CRIg-/-/Tlr2-/-
0.50924	1.16728	1.0116		0.444858	5.34936	1.21678
1.16957	3.99088	1.26223		0.842693	3.61224	2.12704
0.590828	3.23331	0.505368		0.161829	0.60591	1.65221
0.555155	3.05081	2.59104		2.26057	1.67984	1.89792
1.39837	1.00881	0.576852		0.832077	0.397504	1.66452
1.77684	2.11688	2.07792		0.742569	2.32205	2.40772
	3.216	2.86664		0.927037	0.883304	0.71377
	2.47636			1.74034	1.04765	1.06828
				1.84522	1.56823	1.60702
				1.05928	4.95255	2.81921
				0.969954	4.52804	0.939564
				0.843393	3.93956	1.70495
				0.520034	8.98786	1.10719
					12.1027	0.488081
					3.17228

## Sheet: Supp Fig 3f
Control				Ethanol
WT	CRIg-/-	CRIg-/-/Tlr2-/-		WT	CRIg-/-	CRIg-/-/Tlr2-/-
1.0809	1.39123	0.444465		0.341732	7.0233	0.403395
0.388823	3.04297	0.881541		0.383351	4.55052	0.492546
0.998128	4.35529	3.27473		4.44278	0.513046	0.603067
1.58175	2.67829	0.527957		0.639406	1.4341	0.555869
1.40254	2.48344	0.47516		0.530949	1.037	2.44551
0.547857	3.64532	0.676331		5.58404	2.38537	1.17129
	4.25683	0.682708		0.499516	1.009	0.261641
	3.71363			0.527116	0.529867	1.20862
				0.581315	0.542393	1.75853
				1.81713	1.9273	1.25837
				2.18741	5.64469	1.09918
				2.06132	6.41347	3.90883
				1.34133	5.31942	1.49047
					12.06	2.37847
					5.75184

## Sheet: Supp Fig 3g
Control				Ethanol
WT	CRIg-/-	CRIg-/-/Tlr2-/-		WT	CRIg-/-	CRIg-/-/Tlr2-/-
1.61003	0.338049	0.145876		4.24798	2.49789	1.47373
1.01439	0.031452	1.14606		0.707823	7.36527	4.25932
0.575874	1.3244	1.85981		3.98951	1.03702	6.08885
1.0619	0.20973	2.65323		19.3394	1.39501	2.93543
1.10722	1.13426	1.91652		19.8052	1.86025	3.39302
0.630591	0.173249	0.896255		0.72573	8.32999	2.15528
	2.73224	0.250745		9.2601	1.04537	5.13415
	1.78596			4.92324	3.25656	3.91753
				5.52684	1.14312	8.85936
				0.144052	2.77151	4.328
				1.22014	6.2831	2.78525
				1.03375	4.09319	2.68473
				5.15474	0.161442	1.81462
					0.451783	1.94233
					0.451766

## Sheet: Supp Fig 3h
				Ethanol
				WT	CRIg-/-	CRIg-/-/Tlr2-/-
				260.111	424.028	257.946
				435.315	429.142	203.353
				345.709	218.925	307.287
				281.902	304.661	478.575
				200.543	257.992	351.606
				279.967	401.085	160.324
				413.985	176.955	261.447
				228.139	243.756	276.051
				599.417	217.404	272.412
				587.024	171.058	377.313
				415.137	304.154	403.389
				185.109	447.524	334.606
				474.429	399.934	330.23
					442.548	357.365
					140.744

## Sheet: Supp Fig 3i Adh1
Control				Ethanol
WT	CRIg-/-	CRIg-/-/Tlr2-/-		WT	CRIg-/-	CRIg-/-/Tlr2-/-
1.17246	0.980726	0.574822		0.826804	1.49749	0.744761
0.821086	0.719116	0.706317		0.639351	1.07354	0.163818
0.656897	0.751352	1.96373		1.19999	0.545124	0.396298
1.08141	1.17155	1.05332		0.850477	1.63874	0.418891
0.783712	1.10091	1.1391		0.647982	0.375744	0.928044
1.48444	1.4096	0.868968		1.23712	1.16421	1.63094
	1.29151	1.30951		0.751561	0.633394	0.495231
	1.5404			0.97921	0.541517	0.586297
				1.53453	1.14954	0.666594
				0.816039	1.07772	1.1745
				1.28455	1.34153	1.19474
				1.02992	1.15828	1.15324
				0.868658	1.58959	1.14406
					0.981836	1.26549
					1.65696

## Sheet: Supp Fig 3i Cyp2e1
Control				Ethanol
WT	CRIg-/-	CRIg-/-/Tlr2-/-		WT	CRIg-/-	CRIg-/-/Tlr2-/-
1.03319	1.85132	0.865811		2.46553	1.95387	1.20764
1.62104	0.745342	0.969052		3.36964	1.76463	1.09601
0.916395	0.992421	1.32912		2.35814	1.9064	1.10219
0.512612	0.704753	0.860252		0.991803	1.16336	2.9456
1.3554	1.53333	1.79379		1.63617	1.7549	2.75363
0.56137	0.886399	1.42778		3.34828	3.0632	1.44807
	0.520996	1.59031		1.83004	2.287	2.86595
	1.25517			1.14204	1.74798	3.54916
				1.16338	3.24427	2.44663
				2.0392	2.02352	1.05192
				3.03731	1.92464	2.68387
				1.43903	1.72645	1.27784
				1.0984	1.77882	1.07773
					2.75503	1.61572
					1.36841
