# Supplementary material for: CRIg on liver macrophages clears pathobionts and protects against alcoholic liver disease
Source: Nat Commun. 2021 Dec 9;12:7172. doi: 10.1038/s41467-021-27385-3 (PMC8660815; doi:10.1038/s41467-021-27385-3)
Supplement: Supplementary file 5 — Source Data [file 41467_2021_27385_MOESM5_ESM.zip › Source Data for Supplementary Figure 4.xlsx]

## Sheet: Supp Fig 4b
WT	CRIg-/-	CRIg-/-/Tlr2-/-
4.50747	5.13124	4.42875
5.00487	4.25209	5.01736
4.78361	5.36371	4.46333
4.29364	4.52583	4.27229
5.23538	5.75988	4.79126

## Sheet: Supp Fig 4d
WT	CRIg-/-	CRIg-/-/Tlr2-/-
1.79798	1.77639	1.37843
1.66483	1.94362	1.73931
1.70313	2.0347	1.54074
2.26071	1.64486	1.77878
1.40584	1.40413	2.11537
