# Supplementary material for: CRIg on liver macrophages clears pathobionts and protects against alcoholic liver disease
Source: Nat Commun. 2021 Dec 9;12:7172. doi: 10.1038/s41467-021-27385-3 (PMC8660815; doi:10.1038/s41467-021-27385-3)
Supplement: Supplementary file 5 — Source Data [file 41467_2021_27385_MOESM5_ESM.zip › Source Data for Supplementary Figure 5.xlsx]

## Sheet: Supp Fig 5a
Control				Ethanol
WT	CRIg-/-	CRIg-/-/Tlr2-/-		WT	CRIg-/-	CRIg-/-/Tlr2-/-
0.336998	1.45481	0.722366		4.12829	6.52772	8.52972
2.53933	1.50676	1.89313		8.55908	20.7567	5.9885
2.81734	3.53143	1.10301		6.68136	6.97796	2.10395
				5.97374	12.4508	8.14584
				3.3271	6.94431	5.56248
				10.7223	49.2893	15.0203
				6.49404	7.62732	10.8415
				6.50035	11.4666	6.74658
				4.48225	11.7592	2.86434
				14.2525	21.4824	4.85687
				4.84207	11.4645	11.059
				5.3725	6.17815	4.31911
				6.92959	5.65532	2.91772
				6.36561
				3.61863
				12.2335

## Sheet: Supp Fig 5b
Control				Ethanol
WT	CRIg-/-	CRIg-/-/Tlr2-/-		WT	CRIg-/-	CRIg-/-/Tlr2-/-
19.9484	21.9133	17.4375		43.0665	250.94	69.9157
28.6312	21.4319	16.3729		104.756	297.375	218.24
22.4602	34.6799	15.4732		44.95	579.706	78.6736
				116.494	291.936	27.235
				115.726	37.68	118.189
				43.2127	141.812	117.193
				167.725	137.115	69.3
				144.019	451.039	141.015
				237.262	147.38	125.717
				175.746	389.546	126.405
				72.3606	88.8129	81.993
				104.316	47.4906	25.0625
				136.629	41.093	116.189
				124.359
				249.954
				66.0806
