# Supplementary material for: CRIg on liver macrophages clears pathobionts and protects against alcoholic liver disease
Source: Nat Commun. 2021 Dec 9;12:7172. doi: 10.1038/s41467-021-27385-3 (PMC8660815; doi:10.1038/s41467-021-27385-3)
Supplement: Supplementary file 5 — Source Data [file 41467_2021_27385_MOESM5_ESM.zip › Source Data for Supplementary Figure 6.xlsx]

## Sheet: Supp Fig 6a
Vehicle			LPS
WT	CRIg-/-		WT	CRIg-/-
0.639631	0.856747		17.6418	11.7362
0.686752	0.355349		12.3883	11.4259
1.06671	0.669938		10.6875	13.989
1.60691	0.985502		17.9486	19.7529

## Sheet: Supp Fig 6b
Vehicle			LPS
WT	CRIg-/-		WT	CRIg-/-
0.868532	1.12089		19.2512	16.2682
0.509844	0.350205		10.6254	11.0889
0.791635	0.435641		9.31824	10.1323
1.82999	0.691782		18.7923	22.0006

## Sheet: Supp Fig 6c
Vehicle			LPS
WT	CRIg-/-		WT	CRIg-/-
1.0002	0.72797		6.80885	9.42024
1.86705	1.79377		2.2657	3.82074
0.855087	0.273224		3.83049	2.86558
0.277662	0.167512		9.61498	5.47851

## Sheet: Supp Fig 6d
WT	CRIg-/-
93.8098	104.687
108.779	92.861
95.1552	88.257
102.256	100.43
